# Supplementary material for: Computational Design of Miniproteins as SARS-CoV-2 Therapeutic Inhibitors
Source: Int J Mol Sci. 2022 Jan 13;23(2):838. doi: 10.3390/ijms23020838 (PMC8776159; doi:10.3390/ijms23020838)
Supplement: Supplementary file 1 [file ijms-23-00838-s001.zip]

Archive with 1 entries (1 files):
- ijms-1541918-supplementary-done.pdf
